# Supplementary material for: Advances in the application of PD-1/PD-L1 immunotherapy for prostate cancer: a review
Source: Front Immunol. 2025 Dec 19;16:1664587. doi: 10.3389/fimmu.2025.1664587 (PMC12757235; doi:10.3389/fimmu.2025.1664587)
Supplement: Supplementary file 1 [file Table1.xlsx]

## Sheet: Sheet1
Combined Therapeutic Approaches Involving PD-1/PD-L1 Inhibitors and Other Modalities for Prostate Cancer
Combination Agents	Mechanism	Treatment	Phase	Patient Population	PD-1/PD-L1 Positivity Criteria	PD-1/PD-L1 Expression Status	Primary Endpoint	Second Endpoint	Efficacy	Adverse rate	Trial/NCT	Ethnicity	Follow-up Duration	References
Pembrolizumabb + Enzalutamide	Checkpoint blockade + ADT	Concurrent enzalutamide + pembrolizumab ( 200 mg Q3W)	II	Enzalutamide-progressed mCRPC cohort ( n=28)	Detection method: PD-L1 IHC Clone 22C3 Positivity criteria：qualitative description, no specific threshold Sample type: Metastatic biopsy tissue	Tumor cell PD-L1 positivity rate: 0% (0/17 evaluable samples) TILs PD-L1 positivity: 3 cases (1 responder + 2 non-responders)	≥50% decline in serum PSA levels	ORR, PSA-PFS, OS	PSA reduction ≥50%: 18% (5/28) Objective response: 25% (3/28) Median PSA-PFS: 3.8mo (95% CI: 2.8mo–9.9mo) Median OS: 21.9mo (95% CI: 14.7mo–28.4mo). Extended median OS of ‌41.7 months‌ (95% CI:22.16–NR )among responders	Grade 2–3 irAEs: 25% (7/28) Other Grade 3-4 AEs: 25%(7/28)	NCT 02312557	*	Maximum follow-up: 42.4 months , no data reported for ≥5 years	A phase II single-arm study of pembrolizumab with enzalutamide in men with metastatic castration-resistant prostate cancer progressing on enzalutamide alone
Pembrolizumab + ADXS31-142	Checkpoint blockade + Monocytogenes-based immunotherapy	Part A: ADXS31-142 monotherapy (Q3W) in 3 dose-escalation cohorts Part B: ADXS31-142 (1×10⁹ CFU) + pembrolizumab (200mg Q3W × 3 doses), followed by pembrolizumab monotherapy (1 dose at week 12), continued until progression/toxicity ( max 24 months)	I/II	mCRPC patients with ≤2 prior metastatic-line therapies ( n=50)			ORR, PFS, OS	*	ORR: 0% Median PFS: 2.2 mo(95% CI: 0.8–7.4) with ADXS31-142 monotherapy vs. 5.4 mo(95% CI: 2.3–7.9) with combination therapy Median OS:‌ 7.8 mo(95% CI: 4.4–18.5) with ADXS31-142 monotherapy vs. 33.7 months (95% CI: 15.4–NE)with combination therapy	TRAEs:‌ All patients (n=50) experienced ≥1 TRAE, predominantly grade 1–2 Grade ≥3 AEs:‌ 38.5% with ADXS31-142 monotherapy vs. 29.7% with combination therapy Fatal AEs:‌ 15.4% in the monotherapy group	KEYNOTE-046( NCT 02325557)	*	*	ADXS31142 Immunotherapy ± Pembrolizumab Treatment for Metastatic Castration-Resistant Prostate Cancer: Open-Label Phase I/II KEYNOTE-046 Study
Pembrolizumab + Enzalutamide	Checkpoint blockade + ADT	Pembrolizumab (200 mg Q3W) + enzalutamide(160 mg QD)	Ib/II	Cohort C enrollment (n=102) from phase 1b/2 KEYNOTE-365 trial involving 4-week abiraterone acetate treatment in prechemotherapy mCRPC setting with treatment failure or drug intolerance	Detection method: PD-L1 IHC Positivity criteria：CPS ≥1 Sample type: Archived tissue or fresh tissue	PD-L1 positivity rate: 31% (32/102 patients)	PSA response rate, ORR	rPFS, OS	PSA response rate: 24% (95% CI 16–33) with 26% (95% CI 13–43) in patients with measurable disease ORR: 11% (95% CI 2.9–25), comprising 2 CR and 2 PR Median rPFS: 6.0 mo(95% CI 4.1–6.3) Median OS :20 mo(95% CI 17–24)	All-grade TRAEs: 92% (94/102) Grade ≥3 TRAEs: 43% (44/102) irAEs: 37% (38/102), with grade ≥3 events in 22% (22/102; primarily severe cutaneous reactions) Fatal TRAEs: 1 case (1/102, 1.0%)	KEYNOTE-365( NCT02861573)	*	OS and PFS were only reported up to the median follow-up of 51 months, with no survival or response data available for ≥5 years	Pembrolizumab and Enzalutamide in Patients with Abiraterone Acetate–Pretreated Metastatic Castration-Resistant Prostate Cancer: Cohort C of the Phase 1b/2 KEYNOTE-365 Study
Pembrolizumab + Docetaxel	Checkpoint blockade + Chemotherapy	Experimental arm (n=515): Pembrolizumab (200 mg Q3W) + Docetaxel (75 mg/m² Q3W) + Prednisone (5 mg BID, co-administered with docetaxel) Control arm (n=515): Placebo(Q3W,pembrolizumab-matching regimen) + Docetaxel (75 mg/m² Q3W) + Prednisone (5 mg BID, co-administered with docetaxel)	III	1,030 adult mCRPC patients with progression post-ADT and ≥1 ARPI	Detection method: PD-L1 IHC	Experimental group: PD-L1 positivity 24.5% (126/515) PD-L1 negativity 67.2% (346/515) Not evaluable/unknown 8.3% (43/515) Control group: PD-L1 positivity 19.8% (102/515) PD-L1 negativity 72.2% (372/515) Not evaluable/unknown 8.0% (41/515)	rPFS. OS	TFST. PSA50 response rate. ORR. PSA-PFS. DOR	rPFS: 8.6 mo (95% CI: 8.3–10.2) with EXP vs. 8.3 mo (95% CI: 8.2–8.5) with CTRL OS: 19.6 mo (95% CI: 18.2–20.9) with EXP vs. 19.0 mo (95% CI: 17.9–20.9) with CTRL TFST: 10.7 mo with EXP vs. 10.4 mo with CTRL; HR=0.86,(95% CI: 0.74–1.01) PSA response rate: 44.5% (95% CI: 40.0–49.1) with EXP vs. 45.7% (95% CI: 41.2–50.2) with CTRL ORR: 33.5% (95% CI: 27.0–40.4) with EXP vs. 35.3% (95% CI: 29.0–42.0…	Grade ≥3 TRAEs: 43.2% (EXP) vs. 36.6% (CTRL) irAEs: 19.1% (EXP) vs. 10.5% (CTRL)	KEYNOTE-921( NCT03834506)	*	Maximum follow-up: 36.7 months, no data reported for ≥5 years	Pembrolizumab Plus Docetaxel Versus Docetaxel for Previously Treated Metastatic Castration-Resistant Prostate Cancer: The Randomized, Double-Blind, Phase III KEYNOTE-921 Trial
Pembrolizumab + Docetaxel + Prednisone	Checkpoint blockade + Chemotherapy + chemotherapy regimen	Pembrolizumab (200 mg Q3W) + Docetaxel (75 mg/m² Q3W) + Prednisone (5 mg BID)	Ib/II	104 chemotherapy-naïve mCRPC patients from phase 1b/2 KEYNOTE-365 cohort B (progressive disease within 6mo of screening; failure/intolerance to ≥4-week abiraterone/enzalutamide therapy)	Detection method: PD-L1 IHC Positivity criteria: Combined Positive Score ≥1 CPS calculation method: [Number of PD-L1 stained cells (tumor cells, lymphocytes, macrophages) / Total number of viable tumor cells] × 100 Sample type: Tumor tissue	PD-L1 positivity: 24 cases (23%) PD-L1 negativity: 76 cases (73%) Unknown: 4 cases (3.8%)	PSA response rate. ORR	DCR. rPFS. OS	PSA response rate: 34% ORR: 23% (12/52; 95% CI: 13–37). All responses were PRs; no CRs observed DCR: 54% (95% CI: 44–64) Median rPFS: 8.5 mo (95% CI: 8.3–10) Median OS : 20.2 mo (95% CI: 17–24)	All-grade TRAEs: 96% (100/104) Grade ≥3 TRAEs: 44% (46/104) irAEs: 33% (34/104), with grade ≥3 irAEs in 8.7% (9/104; pneumonitis [n=4], colitis [n=4], severe cutaneous reactions [n=1]) Treatment-related deaths: 2 cases (1.9%, both immune-mediated pneumonitis)	KEYNOTE-365( NCT02861573)	*	At the study cutoff, the follow-up time had not reached 5 years	Pembrolizumab Plus Docetaxel and Prednisone in Patients with Metastatic Castration-resistant Prostate Cancer: Long-term Results from the Phase 1b/2 KEYNOTE-365 Cohort B Study
Pembrolizumab + Olaparib	Checkpoint blockade + DNA repair inhibitor	Experimental arm (n=529): Pembrolizumab (200 mg Q3W) + Olaparib (300 mg BID, dose reduction permitted: 250 mg or 200 mg BID) Control arm (n=264): Based on prior therapy: Abiraterone acetate (1,000 mg QD) + prednisone (5 mg BID,for prior enzalutamide use);Enzalutamide (160 mg QD，for prior abiraterone use)	III	793 docetaxel-pretreated mCRPC patients with disease progression after prior abiraterone or enzalutamide monotherapy (but not both)	Detection method: PD-L1 CPS	CPS <1: 69.0% (Combination group) vs 74.6% (Control group) CPS ≥1: 24.0% (Combination group) vs 18.9% (Control group) Not evaluable/unknown: 7.0% (Combination group) vs 6.4% (Control group)	rPFS. OS	TFST. ORR. PSA50 response rate	rPFS: 4.4 mo (95% CI: 4.2–6.0) with EXP vs. 4.2 mo (95% CI: 4.0–6.1) with CTRL OS: 15.8 mo (95% CI: 14.6–17.0) with EXP vs. 14.6 mo (95% CI: 12.6–17.3) with CTRL TFST: 7.2 mo (95% CI: 6.7–8.10) with EXP vs. 5.7 mo (95% CI: 5.0–7.1) with CTRL ORR: 16.8% (95% CI: 12.3–22.1) with EXP vs. 5.9% (95% CI: 2.4–11.7) with CTRL PSA50 response rate: 16.6% (95% CI:13.4–20.1) with EXP vs. 19.0% (95% CI: 14.3–…	Grade ≥3 TRAEs: 34.6% (EXP) vs 9.0% (CTRL) TRAEs leading to treatment discontinuation: 10.8%(EXP) vs 1.6%(CTRL) Fatal TRAEs: 4 cases,including hepatitis and pneumonia(EXP) vs 0(CTRL) Any-grade irAEs: 18.1%(EXP) vs 5.5%(CTRL) Grade ≥3 irAEs: 5.1%(EXP) vs 1.2%(CTRL)	KEYLYNK-010( NCT03834519)	*	Trial data cutoff: January 18, 2022; median follow-up 18.7 months; 5-year follow-up not reached	Pembrolizumab Plus Olaparib for Patients With Previously Treated and Biomarker-Unselected Metastatic Castration-Resistant Prostate Cancer: The Randomized, Open-Label, Phase III KEYLYNK-010 Trial
Pembrolizumab + Olaparib	Checkpoint blockade + DNA repair inhibitor	pembrolizumab(200 mg Q3W) + Olaparib (400 mg capsules or 300 mg tablets BID)	Ib/II	102 molecularly unselected, docetaxel-pretreated mCRPC patients who experienced disease progression within 6 months of screening	Detection method: PD-L1 IHC Threshold definition: CPS ≥1 (CPS calculation: PD-L1 stained cell count / Total number of viable tumor cells × 100) Sample type: Tumor tissue	PD-L1 positivity: 28% (29/102) PD-L1 negativity: 27% (28/102) Unknown: 44% (45/102, including 32 cases of bone disease limited to disease patients)	PSA50 response rate. ORR	DCR. rPFS. OS	PSA response rate: 15% ( 15/102) ORR: 8.5% (5/59; 95% CI: 2.8–19) DCR: 26% (95% CI: 18–36) Median rPFS: 4.5 mo(95% CI: 4.0–6.5) Median OS: 14 mo (95% CI: 10.4–18.2)	All-grade TRAEs: 91% (93/102) Grade ≥3 TRAEs: 48% (49/102) irAEs: 12% (12/102), including grade 3–5 pneumonitis (n=2) Treatment-related deaths: 2 cases (1.9%; myocardial infarction and unknown etiology)	KEYNOTE-365( NCT02861573)	*	*	Pembrolizumab plus Olaparib in Patients with Metastatic Castration-resistant Prostate Cancer: Long-term Results from the Phase 1b/2 KEYNOTE-365 Cohort A Study
Pembrolizumab + Anti-CD3 * Anti-HER2 Bispecific Antibody-Armed Activated T Cells	Checkpoint blockade + BiTE	HER2 BATs(Q2W 4 weeks) + Pembrolizumab(200 mg Q3W, initiated 1–3 weeks before HER2 BATs)	II	14 patients with mCRPC with 0 to 1 performance status and normal liver, kidney, and marrow function, pre- or postdocetaxel chemotherapy	*	*	PFS	OS. PSA decline ≥25%	Median PFS: 5 mo (95% CI: 4–NR) Median OS: 31.6 mo (95% CI: 7.4–NR) PSA decline ≥25%: 43% (6/14)	Grade 1-2 infusion-related reactions: 100% (14/14) Grade 3 AE: fatigue (n=2), altered mental status (n=1)	NCT03406858	*	*	Phase II Trial of Pembrolizumab and Anti-CD3 x Anti-HER2 Bispecific Antibody-Armed Activated T Cells in Metastatic Castration-Resistant Prostate Cancer
Pembrolizumab + Radium-223	Checkpoint blockade + RT	Combination group(n=29):Radium-223(55 kBq/kg Q4W)+ Pembrolizumab(200 mg Q3W) Monotherapy group (n=13):Radium-223(55 kBq/kg Q4W)	II	42 patients with histologically confirmed mCRPC; Eastern Cooperative Oncology Group (ECOG) performance status ≤1; documented osseous metastases via standard imaging modalities; castrate-level serum testosterone (<50 ng/dL [<1.7 nmol/L]); and disease progression defined by Prostate Cancer Working Group 3 (PCWG3) criteria, evidenced by either biochemical failure (≥2 consecutive PSA elevations ≥25% …	*	*	Comparative analysis of TIL subpopulations (CD4⁺, CD8⁺) density between pretreatment baseline and week 8 osseous metastatic site biopsies	rPFS. OS	TIL density: CD4⁺ cells/HPF:-0．7 (−9.3 to 4.7, Combination group) vs −0.1 (−11.1 to 3.7,Monotherapy group) CD8⁺ cells/HPF:−0．6 (−7.4 to 5.3, Combination group) vs −1.3 (−3.1 to 4.8,Monotherapy group) Median rPFS: 6․1 mo (95% CI: 2․7–11․0,Combination group) vs 5․7 (95% CI: 2․6–NR,Monotherapy group) Median OS: 16.9 mo (95% CI: 12.7–NR,Combination group) vs 16.0 (95% CI: 9.0–NR,Monotherapy group)	Grade ≥3 TRAEs: 17.0%(5 cases, Combination group) vs 8.3%(1 case,Monotherapy group) Pembrolizumab-related grade ≥3 AEs: Pneumonitis (n=2, grade 2-4); Diarrhea (n=1, grade 3); Aspartate aminotransferase elevation (n=1, grade 4) No new safety signals were identified in combination therapy	NCT03093428	*	*	Randomized Phase II Study Evaluating the Addition of Pembrolizumab to Radium-223 in Metastatic Castration-resistant Prostate Cancer
Pembrolizumab + 177Lu-PSMA-617	Checkpoint blockade + RT	Cohort A: Three sequential dosing schedules evaluating single-dose 177Lu-PSMA-617 (7.4 GBq IV) administration: ▸ Schedule 1: Radionuclide infusion 28 days prior to initiation of maintenance pembrolizumab (200 mg IV Q3W) ▸ Schedule 2: Concurrent administration with first cycle of pembrolizumab ▸ Schedule 3: Radionuclide delivery 21 days post-pembro initiation Expansion Cohort B (n=25): Enrolled pa…	I	43 patients with progressive mCRPC, meeting the following criteria: Eastern Cooperative Oncology Group (ECOG) performance status of 0 or 1; disease progression following treatment with one or more androgen signaling inhibitors; and at least three PSMA-avid lesions identified on 68Ga-PSMA-11 PET imaging	*	*	ORR	PSA50 response rate. PFS. DOR	Cohort B( n=25) : ORR: 56% (14/25; 95% CI: 35–76) PSA50 response rate: 44% (19/43; entire cohort; 95% CI: 29–59) Median PFS: 6.9 mo (95% CI: 3.9–7.0) Median DOR: 8.1 mo (range: 6.0–10.0)	Grade ≥3 TRAEs: 5% (2/43) One case of fatal inhalation pneumonia (non-treatment-related)	NCT03805594	*	*	Single-dose 177Lu-PSMA-617 followed by maintenance pembrolizumab in patients with metastatic castrationresistant prostate cancer: an open-label, dose-expansion, phase 1 trial
Pembrolizumab + BXCL701	Checkpoint blockade + Immunomodulatory therapy	Pembrolizumab (200 mg Q3W) + BXCL701 (0.2 mg BID on days 1–7, escalating to 0.3 mg BID on days 8–14, and 0.3 mg BID on days 1–14 of subsequent cycles)	IIa	32 patients with histopathological evidence of SCNC, either de novo or treatment-emergent, including mixed SCNC histology; all required to have disease progression per PCWG3 criteria following ≥1 prior line of cytotoxic chemotherapy	*	*	Composite Response	*	Composite Response: 33.3%(5/15 patients, including 4 cases of RECIST-defined PR and 1 case of PSA50 or CTC conversion)	No unexpected irAEs	NCT03910660	*	Maximum follow-up duration: 88 weeks , not reaching 5 years; no 5-year survival rate or duration of response reported	First-in-class oral innate immune activator BXCL701 combined with pembrolizumab in patients with metastatic, castration-resistant prostate cancer ( mCRPC) of small cell neuroendocrine ( SCNC) phenotype: Phase 2a final results.
Pembrolizumab + MVI-816	Checkpoint blockade + DNA vaccine	Four treatment arms were evaluated; the present report focuses on the final analysis of Arms 3 and 4 (n=40). ▸Arm 3 (n=20): MVI-816 100 μg + GM-CSF 200 μg Q3W; pembrolizumab (200 mg Q3W) ▸Arm 4 (n=20): MVI-816 100 μg + GM-CSF 200 μg Q2W; pembrolizumab (200 mg Q4W)	II	66 patients with histologically confirmed metastatic prostate adenocarcinoma and documented evidence of castration-resistant disease	*	*	6-mo rPFS. rPFS.	PSA50 response rate. PR. OS	6-mo rPFS: 44.4%(arm3) vs 61.5%(arm4) Median rPFS: 5.6 mo (arm3) vs 8.1 mo (arm4).Overall: 5.6 mo (95% CI: 5.4–10.8,n=40) PSA50 response rate: 10%(4/40,Overall) PR: 1 patient(arm3) vs 0 patient(arm4) OS: 22.9 mo (95% CI: 16.2–25.6,Overall)	Any-gradeirAEs: 48%(arm3) vs 48%(arm4) Grade ≥3 TRAEs: 4 cases(arm3) vs 13 cases(arm4)	NCT02499835	*	*	Phase 2 trial of T-cell activation using MVI-816 and pembrolizumab in patients with metastatic, castrationresistant prostate cancer ( mCRPC)
Pembrolizumab + Cisplatin-based chemotherapy	Checkpoint blockade + Chemotherapy	Cohort 1: Pembrolizumab(200 mg Q3W,up to 35 cycles) + Chemotherapy regimen (100% of patients, Etoposide 100 mg/m² (Day 1-3), Cisplatin 75 mg/m² (Day 1)) Cohort 2: Pembrolizumab(200 mg Q3W,up to 35 cycles) + Chemotherapy regimen (38.5% (n=3): Etoposide + Cisplatin (same as Cohort 1). 62.5% (n=5): Docetaxel 60 mg/m² (Day 1) + Carboplatin AUC 5 (Day 1))	Ib	Cohort 1(n=7): metastatic or locally advanced naive small cell bladder cancer Cohort 2(n=8): Primary small cell cancer or neuroendocrine prostate cancer (NEPC)	Detection method: PD-L1 IHC using 22C3 antibody; Positivity criteria; CPS calculated as: (number of PD-L1 staining cells in tumor cells, lymphocytes, macrophages divided by total viable tumor cells) × 100; Sample type: pretreatment tumor tissue	CPS >10: 37.5% (3/8); CPS 1-10: 12.5% (1/8); CPS <1: 25% (2/8); Not available: 25% (2/8)	ORR，PFS，OS	safety	cohort 2 ORR: 43% (95% CI: 6.0–80.0) 12-mo PFS: 43% ( 95% CI: 18-100) 12-mo OS: 71% ( 95% CI: 45-100)	Grade ≥ 3 TRAEs: 40%( 6/15) SAEs: 5 cases (e.g., fatigue, pyelonephritis, epilepsy, etc.) No treatment-related deaths or discontinuations due to toxicity	NCT03582475	*	*	PD-1 blockade plus cisplatin-based chemotherapy in patients with small cell/neuroendocrine bladder and prostate cancers
Pembrolizumab + GSK2636771	Checkpoint blockade + PI3Kβ inhibitor	Phase I: Pembrolizumab(200 mg Q3W) + GSK2636771(Starting dose of 300 mg QD, adjusted per a 3 + 3 dose-escalation design) Phase II: Pembrolizumab(200 mg Q3W) + GSK2636771(200 mg QD)	I/II	12 patients with mCRPC and loss of PTEN expression	*	*	ORR	PFS. PSA50 response rate	PR: 18.2%( 2/11,tumor reductions of 56% and 59%, respectively) SD: 1 patient, tumor reduction of 18%, ongoing treatment for 15.8 months PFS: 2 PR patients, PFS >12 mo, durations of 24.1 mo and 13.6 mo, respectively PSA50 response rate: 2 PR patients	TRAEs: Grade 1–2: Diarrhea (33%), Rash (42%) Grade 3: Rash (4 cases, 2 of which were immune-related bullous pemphigoid), Hyperphosphatemia (1 case)	NCT01458067	*	*	Phase I/II study of the selective PI3Kβ inhibitor GSK2636771 in combination with pembrolizumab in patients ( pts) with metastatic castration-resistant prostate cancer ( mCRPC) and PTEN loss.
Nivolumab + Ipilimumab	Dual checkpoint blockade	Cohort A: Ipilimumab (1 mg/kg) + Nivolumab (3 mg/kg, Q3W, up to 4 cycles); followed by Nivolumab (480 mg, Q4W) Cohort B: Patients with CDK12-altered non-prostate tumors; treatment details not reported. Cohort C: Nivolumab (480 mg, Q4W)	II	48 mCRPC patients with deleterious CDK12 alterations and prior treatments excluding ICIs	*	*	PSA50 Response Rate	PSA-PFS. OS. ORR	PSA50 Response Rate: 9%(95% CI: 1–28%, 2/23, Cohort A) vs 0% (0/14,Cohort C) Median PSA-PFS: 7.0 mo (95% CI: 3.6–11.4, Cohort A) vs 4.5 mo (95% CI: 3.4–13.8,Cohort C) Median OS: 9.0 mo (95% CI: 6.2–12.3, Cohort A) vs 13.8 mo (95% CI: 3.6–NR,Cohort C) ORR: No objective responses observed in either cohort	Any-Grade AEs: 81.3%(26/32, Cohort A) vs 60%(9/15, Cohort C) Grade ≥3 AEs: 9.4%(3/32, Cohort A) vs 0%(0, Cohort C) SAEs: 9.4%(3/32, Cohort A) vs 0%(0, Cohort C)	IMPACT( NCT03570619)	*	*	Evaluating Immune Checkpoint Blockade in Metastatic Castration-Resistant Prostate Cancers with Deleterious CDK12 Alterations in the Phase 2 IMPACT Trial
Nivolumab + Ipilimumab	Dual checkpoint blockade	Cohort 1 (pre-chemotherapy, n=45) and Cohort 2 (post-chemotherapy, n=45): Identical treatment regimen: Nivolumab (1 mg/kg, Q3W) + Ipilimumab (3 mg/kg, Q3W)	II	90 men with mCRPC; Over half the patients in both cohorts had prior treatment with second-generation hormone therapies, abiraterone or enzalutamide; 20% of patients in both cohorts had previous sipuleucel-T treatment	Detection method: PD-L1 IHC Sample type: Pre-treatment tumor tissue (samples up to 5 years old allowed)	Cohort 1 (n=45): PD-L1 <1%: 60.0% (27/45) PD-L1 ≥1%: 17.8% (8/45) Not quantifiable: 22.2% (10/45) Cohort 2 (n=45): PD-L1 <1%: 44.4% (20/45) PD-L1 ≥1%: 17.8% (8/45) Not quantifiable: 37.8% (17/45)	ORR. rPFS	OS	ORR: 25%(95% CI: 11.5–43.4, 8/32, Cohort 1) vs 10% (95% CI: 2.1–26.5,3/30, Cohort 2) Median rPFS: 5.5 mo (95% CI: 3.5–7.1, Cohort 1) vs 3.8 mo (95% CI: 2.1–5.1, Cohort 2) Median OS: 19.0 mo(95% CI: 11.5–NE,Cohort 1) vs 15.2 mo(95% CI: 8.4–NE, Cohort 2)	Any-Grade TRAEs: 93.3% (42/45,Cohort 1) vs 95.6% (43/45,Cohort 2) Grade ≥3 TRAEs: 42.2% (19/45,Cohort 1) vs 53.3% (24/45,Cohort 2) Treatment-Related Deaths: 2 cases (myocarditis, sudden death,Cohort 1) vs 2 cases (sepsis, interstitial lung disease,Cohort 2)	CheckMate 650( NCT02985957)	*	*	Nivolumab Plus Ipilimumab for Metastatic Castration-Resistant Prostate Cancer: Preliminary Analysis of Patients in the CheckMate 650 Trial
Nivolumab + Ipilimumab	Dual checkpoint blockade	Nivolumab (3 mg/kg, Q3W) + Ipilimumab (1 mg/kg, Q3W) for four cycles, followed by Nivolumab (480 mg, Q4W) for up to 1 year	II	69 molecularly selected mCRPC patients with mismatch repair deficiency (dMMR), non-synonymous tumor mutational burden of 7.1 muts/Mb (hTMB), a BRCA2 mutation (BRCAm), or biallelic CDK12 inactivation (CDK12i)	*	*	DCR > 6 mo	ORR. PSA50 response rate. PFS	DCR >6 mo: 38% (95% CI: 27–51) ORR: 38% (95% CI: 22–55), all PR PSA50 response: 47% (95% CI: 34–60) Median PFS: 4.0 months (95% CI: 3.5–12.0)	Any-Grade TRAEs: 97% (67/69) Grade ≥3 TRAEs: 48% (33/69) Grade 4 TRAEs: 1 case (fatal gastrointestinal perforation), 1 case chose euthanasia due to grade 4 toxicity Treatment-Discontinuing TRAEs: 20% (14/69)	INSPIRE( NCT04717154)	*	*	Ipilimumab with nivolumab in molecularly selected patients with castration-resistant prostate cancer: primary analysis of the phase II INSPIRE trial
Nivolumab + pTVGHP	Checkpoint blockade + DNA vaccine	pTVG-HP (100 μg, Q2W) + nivolumab (240 mg, Q2W) for 3 months, followed by nivolumab (240 mg, Q4W) for a total treatment duration of 1 year	II	19 subjects with histologically confirmed prostate adenocarcinoma, who had previously undergone prostatectomy, followed by subsequent castration-sensitive PSA recurrence (stage M0), and without evidence of metastatic disease on conventional imaging (CT scans and bone scintigraphy)	*	*	Complete PSA response rate (PSA < 0.2 ng/mL)	PSA50 response rate. Median PSA doubling time. 2-year MFS	Complete PSA response rate: 0%(95% CI: 0–17%, 0/19) PSA50 response rate: 21%(95% CI: 8.6–43%,4/19) Median PSA doubling time: 5.9 mo (Pre-treatmen) vs 25.6 mo (On-treatment) vs 9.0 mo(Post-treatment) 2-year MFS: 79%(95% CI: 57–91%,15/19)	Grade ≥3 AEs: 26%(5/19) irAEs: 47%(9/19)	NCT03600350	*	*	Phase 2 trial of a DNA vaccine ( pTVGHP) and nivolumab in patients with castration-sensitive non-metastatic ( M0) prostate cancer
Nivolumab + Docetaxel	Checkpoint blockade + Chemotherapy	Nivolumab(360 mg Q3W for up to 10 cycles, post-cycle 10 dose-adjusted to 480 mg Q4W, continued for maximum 2 years) + Docetaxel(75 mg/m² Q3W) + Prednisone(5 mg BID)	II	84 chemotherapy-naïve patients with mCRPC under ongoing ADT and two prior novel hormonal agents	Detection method not specified	PD-L1 expression: <1%: 56.0% (47 cases) ≥1%: 4.8% (4 cases) Not reported: 39.3% (33 cases)	ORR. PSA50 response rate	rPFS; OS	ORR: 40.0% (95% CI: 25.7-55.7) PSA50 response rate: 46.9% (95% CI: 35.7-58.3) Median rPFS: 9.0 mo (95% CI: 8.0-11.6) Median OS:18.2 mo (95% CI: 14.6-20.7)	Any-grade TRAEs: 95.2% (80/84) Grade 3–4 TRAEs: 47.6% (40/84) Treatment-related deaths: 3.6% (3/84); 1 case of pneumonitis (attributed to nivolumab), 2 cases of pneumonia (attributed to docetaxel)	CheckMate 9KD( NCT03338790)	*	*	Nivolumab plus docetaxel in patients with chemotherapynaı ̈ve metastatic castration-resistant prostate cancer: results from the phase II CheckMate 9KD trial
Nivolumab + Rucaparib	Checkpoint blockade + DNA repair inhibitors	Nivolumab (480 mg Q4W continued for ≤2 years) + Rucaparib (600 mg BID)	II	Cohort A1 (N=88): Post-chemotherapy mCRPC patients with 1-2 prior taxane-based regimens and ≤2 novel hormonal agents (NHAs; e.g., abiraterone, enzalutamide, apalutamide) Cohort A2 (N=71): Chemotherapy-naïve mCRPC patients with prior NHA exposure	*	*	ORR. PSA50 response rate	rPFS. OS	ORR: 10.3% (95% CI: 3.9–21.2,Cohort A1) vs 15.4% (95% CI: 5.9–30.5%, Cohort A2) PSA50 response rate: 11.9%(95% CI:5.9–20.8,Cohort A1) vs 27.3%(95% CI: 17.0–39.6, Cohort A2) Median rPFS: 4.9 mo (95% CI: 3.7–5.7,Cohort A1) vs 8.1 mo (95% CI: 5.6–10.9,Cohort A2) Median OS: 13.9 mo (95% CI: 10.4–15.8,Cohort A1) vs 20.2 mo (95% CI: 14.1–22.8,Cohort A2)	Any-grade TRAEs: 93.2% (Cohort A1) vs 90.1% (Cohort A2) Grade 3–4 TRAEs: 54.5% (Cohort A1) vs 50.7% (Cohort A2)	CheckMate 9KD ( NCT03338790)	*	*	Nivolumab plus rucaparib for metastatic castration-resistant prostate cancer: results from the phase 2 CheckMate 9KD trial
Nivolumab + Ipilimumab ± Enzalutamide	Dual checkpoint blockade + ADT	Cohort 1: Nivolumab (3 mg/kg Q3W) + ipilimumab (1 mg/kg Q3W) Cohort 2: Nivolumab (3 mg/kg Q2W) + ipilimumab (1 mg/kg Q6W) + enzalutamide (160 mg QD)	II	30 patients who had histologically confirmed, progressive mCRPC with detectable AR-V7 transcripts using the Johns Hopkins CTC‐based clinical-grade AR-V7 assay	Detection method: custom Luminex ELISA (R&D Systems) Positivity criteria： tertiles based on serum levels (lower tertile vs. middle and upper tertiles)	*	PSA50 response rate	PSA-PFS. rPFS. ORR. OS	PSA50 response rate: 13.3%(2/15, 95%CI: 2.5-39,Cohort 1 ) vs 0.0%(0/15, 95%CI: 0.0-23.9,Cohort 2) vs 6.7%(2/30，95%CI: 0.8–22.4, Combined) Median PSA-PFS: 3.0 mo (95%CI: 2.1–NR, Cohort 1) vs 2.7 mo (95%CI: 2.1–5.9, Cohort 2) vs 2.8 mo (95%CI: 2.1–4.1, Combined) Median rPFS: 3.7 mo (95%CI: 2.8–7.5, Cohort 1) vs 2.9 mo (95%CI: 1.3–5.8, Cohort 2) vs 3.0 mo (95%CI: 2.7–5.5, Combined) ORR: 25.0% (2/8, …	Grade 3–4 AEs: 46% (7/15, Cohort 1) vs 53% (8/15, Cohort 2) irAEs: 33% (5/15, Cohort 1) vs 47% (7/15, Cohort 2)	NCT02601014	*	*	Nivolumab plus ipilimumab, with or without enzalutamide, in AR‐V7‐expressing metastatic castration‐resistant prostate cancer: A phase‐2 nonrandomized clinical trial
Atezolizumab + Cabozantinib	Checkpoint blockade + Molecularly targeted therapy	atezolizumab (1200 mg Q3W) + Cabozantinib ( 40 mg QD)	Ib	132 mCRPC men	Detection method: PD-L1 IHC Positivity criteria: CPS ≥1% Sample type: Archived or recent biopsy tumor tissue (specific site not specified)	Evaluable sample size: 75 cases PD-L1 positive rate: 30.7% (23/75) PD-L1 negative rate: 69.3% (52/75) Note: All patients were microsatellite stable	ORR	*	ORR: 23.5% (95%CI: 17.0–32.0%) Median DOR: 8.3 mo (95%CI: 4.6–11.0) Median PFS: 5.5 mo (95%CI: 4.3–6.6) Median OS: 18.4 mo (95%CI: 14.3–24.7)	Any-grade AEs: 95% (126/132) Grade ≥3 AEs: 55% (72/132) SAEs: 56% (74/132) Treatment discontinuation due to TRAEs: 21% (28/132); cabozantinib alone: 18%, atezolizumab alone: 14% Treatment-related deaths: 2.3% (3/132); 1 case of dehydration attributed to treatment	COSMIC-021( NCT03170960)	*	*	Cabozantinib in combination with atezolizumab in patients with metastatic castration-resistant prostate cancer: results from an expansion cohort of a multicentre, open-label, phase 1b trial ( COSMIC-021)
Atezolizumab + Sipuleucel-T	Checkpoint blockade + Cellular immunotherapy	Arm 1 (n=19): Induction phase (12 weeks): Atezolizumab (1200 mg Q3W; Weeks 1,4) + Sipuleucel-T (Weeks 6,8,10; ×3 doses); Maintenance phase (from Week 13): Patients with SD/PR continue atezolizumab (1200 mg Q3W) until progression/unacceptable toxicity Arm 2 (n=18): Induction phase (12 weeks): Sipuleucel-T (Weeks 1,3,5; ×3 doses) → Atezolizumab (1200 mg Q3W; Weeks 7,10); Maintenance phase: Identica…	Ib	37 men with metastatic prostate adenocarcinoma, castrate-level testosterone, and sequentially rising PSA levels	Detection method: IHC (antibody clone 22C3) Positivity criterion: CPS >10 Sample type: Formalin-fixed paraffin-embedded (FFPE) tumor tissue	PD-L1 positive rate: 2.7% (1/37)	safety	ORR. DCR. rPFS. OS	ORR: 4.3% (1/23; 1 PR observed in Arm 2) DCR: 21.7% (5/23; 3 SD in Arm 1, 1 PR and 1 SD in Arm 2) Median rPFS: 3.3 mo (95% CI: 2.7–7.8, Arm 1) vs 2.9 mo (95% CI: 2.6–5.5, Arm 2) vs 3.0 mo (95% CI: 2.8–5.6, Overall) Median OS: Not reached (95% CI: 11.1–NR, Arm 1) vs 21.4 mo (95% CI: 16.6–NR, Arm 2)	TRAEs: 83.8% (31/37) Grade ≥3 TRAEs: 18.9% (7/37) irAEs: 13.5% (5/37, all Grade 1–2)	NCT03024216	*	*	Phase Ib study of patients with metastatic castrate-resistant prostate cancer treated with different sequencing regimens of atezolizumab and sipuleucel-T
Atezolizumab + Enzalutamide	Checkpoint blockade + ADT	Combination arm: Atezolizumab (1200 mg Q3W) + enzalutamide (160 mg QD) Control arm: Enzalutamide monotherapy (160 mg QD)	III	759 men with mCRPC who had previously progressed on an androgen synthesis inhibitor (e.g., abiraterone) and subsequently progressed on enzalutamide	Detection method: VENTANA SP142 IHC antibody Sample type: Archived tumor tissue Positivity criteria: Immune cell PD-L1 expression ≥5% (IC2/3)	Overall positivity rate: 2.9% (22/759) Distribution: IC0 (<1%): 566 cases IC1 (1%–<5%): 161 cases IC2 (5%–<10%): 10 cases IC3 (≥10%): 12 cases	OS	rPFS. PSA-PFS. ORR	Median OS: 15.2 mo (95% CI: 14.0–17.0, Combo arm) vs 16.6 mo (95% CI: 14.7–18.4, CTRL) Median rPFS: 4.2 mo (95% CI: 4.1–5.3, Combo arm) vs 4.1 mo (95% CI: 3.7–4.5, CTRL) Median time to PSA progression: 2.8 mo (95% CI: 2.8–2.9, Combo arm ) vs 2.8 mo (95% CI: 2.8–2.9, CTRL) ORR: 13.7% (95% CI: 8.4–20.7, Combo arm ) vs 7.4% (95% CI: 3.7–13.0, CTRL)	Any-grade AEs: 96.5%(Combo arm) vs 91.8%(CTRL) Grade 3–4 AEs: 54.3%(Combo arm) vs 34.8%(CTRL) irAEs: 0.8%(Combo arm) vs 0%(CTRL)	IMbassador250( NCT 03016312)	*	*	Atezolizumab with enzalutamide versus enzalutamide alone in metastatic castration-resistant prostate cancer: a randomized phase 3 trial
Atezolizumab + Radium-223	Checkpoint blockade + RT	Patients were randomly assigned (1:1:1) to concurrent or one of two 168 staggered dosing schedules with either agent introduced one cycle before the other.	Ib	45 men with mCRPC and bone, lymph node, and/or visceral metastases who had progressed after treatment with an androgen pathway inhibitor	Detection method: IHC Antibody/platform: SP142 assay Positivity criteria: IC0: <1% tumor-infiltrating immune cell expression IC1: ≥1% and <5% IC2: ≥5% and <10% IC3: ≥10% TC0: <1% tumor cell expression TC1: ≥1% and <5% TC2: ≥5% and <50% TC3: ≥50% Sample type: Tumor tissue	Description only: Baseline expression levels in some patients: e.g., one PR patient IC1, another IC0/TC0 In the Atezo lead-in group, PD-L1 expression was elevated after treatment	safety. ORR	rPFS. PSA responses. OS	ORR: 6.8% (95% CI: 1.4–18.7, Overall). 1 PR (ORR 5.9%,CDS group(n=17)) vs 2 PR (ORR 15.4%, R-SDS group(n=13)) vs 0 PR (ORR 0%, A-SDS group(n=14)) Median rPFS: 3.0 mo (95% CI: 2.8–4.6, Overall) PSA50 Response Rate: 4.5% (95% CI: 0.6–15.5, Overall) Median OS: 16.3 mo (95% CI: 10.9–22.3, Overall)	Any-grade AEs: 100% (44/44) Grade 3–4 AEs: 52.3% (23/44) irAEs: 18.2% (8/44) Treatment-related deaths: 6.8% (3/44, all attributed to atezolizumab; no additional risk observed with radium-223)	NCT02814669	*	*	A Phase Ib Study of Atezolizumab with Radium-223 Dichloride in Men with Metastatic Castration-Resistant Prostate Cancer
Avelumab + Stereotactic ablative body radiotherapy	Checkpoint blockade + RT	Avelumab (10 mg/kg Q2W, ×12 cycles) + SABR (20 Gy,Targeted 1-2, within 5 days prior to cycles 1 and 2 of avelumab)	II	31 men with progressive mCRPC who had received at least one prior androgen receptor–directed therapy	Detection method: IHC Positivity threshold: Tumor cell staining ≥1% Sample type: Archived tissue before treatment	PD-L1 positive rate: 0% (0/17)	DCR >6 mo	ORR. rPFS. OS	DCR: 48% ( 15/31, (95% CI:30–67) ORR: 31%( 5/16, 95% CI: 11–59) Median rPFS: 8.4 mo (95% CI: 4.5–NR, Overall) Median OS: 14.1 mo (95% CI: 8.9–NR, Overall)	Any-grade TRAEs: 90% (28/31) Grade ≥3 TRAEs: 16% (5/31) Discontinuation due to AEs: 10% (3/31, all requiring high-dose corticosteroid treatment)	ACTRN12618000954224	*	*	Avelumab Combined with Stereotactic Ablative Body Radiotherapy in Metastatic Castration-resistant Prostate Cancer: The Phase 2 ICE-PAC Clinical Trial
Avelumab + Carboplatin	Checkpoint blockade + Chemotherapy	Induction phase: Carboplatin (AUC=5 Q3W) ×2 cycles Combination phase: Carboplatin (AUC=5 Q3W) + avelumab (10 mg/kg Q2W) ×4 cycles Maintenance phase: Avelumab (10 mg/kg Q2W) until progression	Ib	28 patients with histologically confirmed metastatic prostate adenocarcinoma who were castration-resistant and had progressed after at least one taxane chemotherapy and one ARSI treatment	Detection method: PD-L1 IHC Positivity criteria：CPS ≥1 Sample type: archived or newly obtained tumor samples	PD-L1 positive rate: 11.5% (3/26); negative rate: 61.5% (16/26); unknown: 26.9% (7/26)	safety	PSA50 response rate. ORR. rPFS. OS	PSA50 Response Rate: 7.7% (2/26) ORR: 17.6% (3/17d) Median rPFS: 6.6 mo (95% CI: 4.28–9.01) Median OS: 10.6 mo (95% CI: 6.68–NR)	Grade 3–4 TRAEs: 73% (19/26) SAEs: 7.7% (2/26) Treatment discontinuation: 3.8% (1/26, due to Grade 4 thrombocytopenia)	EudraCT：2017-004552-39)	*	*	Safety and efficacy of avelumab plus carboplatin in patients with metastatic castration-resistant prostate cancer in an openlabel Phase Ib study
Nivolumab + BAT	Checkpoint blockade + Hormonal therapy	BAT monotherapy (standard dose) ×3 cycles + Nivolumab (480 mg Q4W)	II	45 patients with heavily pretreated mCRPC who received BAT with testosterone cypionate 400 mg Q4W	PD-1 detection method Multiplex immunohistochemistry (antibody clones: PD1/NAT105, CD8/C8/144B) Quantitative analysis of PD-1⁺ CD8⁺ and CD4⁺ T-cell density (unit: cells/mm²) Positivity threshold: not defined	PD-1⁺ CD8⁺ T-cell density: responders 56.7 cells/mm² vs non-responders 9.8 cells/mm² (p=0.03) PD-1⁺ CD4⁺ T-cell density: responders 79.4 cells/mm² vs non-responders 20.0 cells/mm² (p=0.03) Note: Only cell density values were reported in the literature; positivity rates in percentage were not provided	PSA50 response rate	ORR. rPFS. OS	PSA50 Response Rate: 40% (18/45, 95% CI: 25.7–55.7) ORR: 24% (10/42) Median rPFS: 5.6 mo (95%CI: 5.4–6.8) Median OS: 24.4 mo (95%CI: 17.6–31.1)	Grade 3 TRAEs: 11% (5/45)	COMBAT( NCT03554317)	*	*	Bipolar androgen therapy plus nivolumab for patients with metastatic castrationresistant prostate cancer: the COMBAT phase II trial
